# Supplementary material for: Effects of supplementary feeding on interspecific dominance hierarchies in garden birds
Source: PLoS One. 2018 Sep 5;13(9):e0202152. doi: 10.1371/journal.pone.0202152 (PMC6124729; doi:10.1371/journal.pone.0202152)
Supplement: S1 Dataset — (CSV) [file pone.0202152.s002.csv]

species	species_name	sci_name	mass_g	dom_rank	dom_rank_LCI	dom_rank_UCI
BT	Blue Tit	Cyanistes caeruleus	10.9	8.997	9	9
CH	Chaffinch	Fringilla coelebs	21.8	7.974	8	8
CT	Coal Tit	Periparus ater	9.1	10	10	10
D.	Dunnock	Prunella modularis	21.2	6.533	5	7
GO	Goldfinch	Carduelis carduelis	15.8	5.377	4	7
GR	Greenfinch	Chloris chloris	27.7	2.115	1	3
GT	Great Tit	Parus major	18.6	6.02	4	7
HS	House Sparrow	Passer domesticus	27.3	1.044	1	2
NH	Nuthatch	Sitta europaea	22.1	2.998	2	4
R.	Robin	Erithacus rubecula	19	3.942	2	5
